# Supplementary material for: ﻿Multi-gene phylogenetic analyses revealed two novel species and one new record of Trichobotrys (Pleosporales, Dictyosporiaceae) from China
Source: MycoKeys. 2024 Jun 20;106:117–32. doi: 10.3897/mycokeys.106.123279 (PMC11211656; doi:10.3897/mycokeys.106.123279)
Supplement: XML Treatment for Trichobotrys meilingensis [file mycokeys.106.123279-treatment1.xml]

<!DOCTYPE tp:taxon-treatment
  PUBLIC "-//TaxonX//DTD Taxonomic Treatment Publishing DTD v0 20100105//EN" "tax-treatment-NSO.dtd">
<tp:taxon-treatment xmlns:tp="http://www.plazi.org/taxpub"><tp:treatment-meta><kwd-group><label>Taxon classification</label><kwd>
                <named-content content-type="kingdom">Fungi</named-content>
              </kwd><kwd>
                <named-content content-type="order">Pleosporales</named-content>
              </kwd><kwd>
                <named-content content-type="family">Dictyosporiaceae</named-content>
              </kwd></kwd-group><mixed-citation publication-type="journal"><person-group><name><surname>Zhang</surname><given-names>Wen-Jing</given-names></name><name><surname>Xu</surname><given-names>Gui-Ping</given-names></name><name><surname>Liu</surname><given-names>Yu</given-names></name><name><surname>Gao</surname><given-names>Yang</given-names></name><name><surname>Song</surname><given-names>Hai-Yan</given-names></name><name><surname>Hu</surname><given-names>Hai-Jing</given-names></name><name><surname>Zhou</surname><given-names>Jian-Ping</given-names></name><name><surname>Chen</surname><given-names>Ming-Hui</given-names></name><name><surname>Fan</surname><given-names>Deng-Mei</given-names></name><name><surname>Hu</surname><given-names>Dian-Ming</given-names></name><name><surname>Zhai</surname><given-names>Zhi-Jun</given-names></name></person-group><article-title>﻿Multi-gene phylogenetic analyses revealed two novel species and one new record of <italic><tp:taxon-name><tp:taxon-name-part taxon-name-part-type="genus" reg="Trichobotrys">Trichobotrys</tp:taxon-name-part></tp:taxon-name></italic> (<tp:taxon-name><tp:taxon-name-part taxon-name-part-type="order">Pleosporales</tp:taxon-name-part></tp:taxon-name>, <tp:taxon-name><tp:taxon-name-part taxon-name-part-type="family">Dictyosporiaceae</tp:taxon-name-part></tp:taxon-name>) from China</article-title><source>MycoKeys</source><day>20</day><month>06</month><year>2024</year><volume>106</volume><fpage>117</fpage><lpage>132</lpage><pub-id pub-id-type="doi">10.3897/mycokeys.106.123279</pub-id></mixed-citation></tp:treatment-meta><tp:nomenclature><label>﻿</label><tp:taxon-name>
              <object-id xmlns:xlink="http://www.w3.org/1999/xlink" content-type="arpha" xlink:type="simple">63081B33-2479-53BE-B217-3BC1E4B3DF6F</object-id>
              <tp:taxon-name-part taxon-name-part-type="genus" reg="Trichobotrys">Trichobotrys</tp:taxon-name-part>
              <tp:taxon-name-part taxon-name-part-type="species" reg="meilingensis">meilingensis</tp:taxon-name-part>
              <object-id xmlns:xlink="http://www.w3.org/1999/xlink" content-type="mycobank" xlink:type="simple">852617</object-id>
            </tp:taxon-name><tp:taxon-authority>G. P. Xu &amp; Z. J. Zhai</tp:taxon-authority><tp:taxon-status xmlns:xlink="http://www.w3.org/1999/xlink" xlink:type="simple">sp. nov.</tp:taxon-status><xref ref-type="fig" rid="F2">Fig. 2</xref></tp:nomenclature><tp:treatment-sec sec-type="etymology" id="SECID0EARAI"><title>Etymology.</title><p>Referring to the collection site of the Meiling Mountain in Jiangxi Province, China.</p></tp:treatment-sec><tp:treatment-sec sec-type="Holotype" id="SECID0EFRAI"><title>Holotype.</title><p>HFJAU10042.</p></tp:treatment-sec><tp:treatment-sec sec-type="description" id="SECID0EKRAI"><title>Description.</title><p>Saprobic on the stems of bamboo in freshwater habitats. <bold>Sexual morph</bold>: Undetermined. <bold>Asexual morph</bold>: Hyphomycetous. <bold><italic>Colonies</italic></bold> effuse, white to yellow, hairy. <bold><italic>Mycelium</italic></bold> partly superficial, partly immersed, gregarious and creeping, composed of septate, branched, pale brown hyphae. <bold><italic>Conidiophores</italic></bold> 2.5–4.5 μm wide (x̄ = 3.5 μm, n = 20), up to 510 μm long, mononematous, variously curved, dichotomously branched in the conidiophore, septate, thick-walled, verruculose, echinulate, brown to dark brown. <bold><italic>Conidiophore branches</italic></bold> 15–39 × 3–4 μm (x̄ = 24.5 × 3.4 μm, n = 15), fertile, 0‒1(‒2)-septate, verruculose, pale to dark brown. <bold><italic>Conidiogenous cells</italic></bold> 7–12 × 3–5 μm (x̄= 9.0 × 4.0 μm, n = 10), polyblastic, integrated, erect or curved, widely distributed in the fertile branches, denticulate, hyaline to brown. <bold><italic>Conidia</italic></bold> 7‒13 μm diam (x̄ = 9.8 μm, n = 30), catenate, usually in branched, acropetal chains, aseptate, globose, verruculose, echinulate, sometimes guttulate, yellow brown to dark brown.</p><fig id="F2" position="float" orientation="portrait"><object-id xmlns:xlink="http://www.w3.org/1999/xlink" content-type="doi" xlink:type="simple">10.3897/mycokeys.106.123279.figure2</object-id><object-id xmlns:xlink="http://www.w3.org/1999/xlink" content-type="arpha" xlink:type="simple">3A0B45B2-C5F1-5F5C-BA2D-4EDF46477693</object-id><label>Figure 2.</label><caption><p><italic><tp:taxon-name><tp:taxon-name-part taxon-name-part-type="genus" reg="Trichobotrys">Trichobotrys</tp:taxon-name-part><tp:taxon-name-part taxon-name-part-type="species" reg="meilingensis">meilingensis</tp:taxon-name-part></tp:taxon-name></italic> (HFJAU10042, holotype) <bold>a, b</bold> colonies on bamboo culms <bold>c–e</bold> conidiophores with conidiogenous cells <bold>f</bold> portion of conidiophore with fertile lateral branches <bold>g, h</bold> conidiogenous cells <bold>i–n</bold> conidia <bold>o</bold> germinating conidium <bold>p, q</bold> culture on <abbrev xmlns:xlink="http://www.w3.org/1999/xlink" xlink:title="potato dextrose agar" id="ABBRID0EQTAI" xlink:type="simple">PDA</abbrev> from above (<bold>p</bold>) and reverse (<bold>q</bold>). Scale bars: 100 µm (<bold>a, b</bold>); 20 µm (<bold>c</bold>); 5 µm (<bold>d‒o</bold>); 25 mm (<bold>p, q</bold>).</p></caption><graphic xmlns:xlink="http://www.w3.org/1999/xlink" xlink:href="mycokeys-106-117-g002.jpg" position="float" orientation="portrait" xlink:type="simple" id="oo_1075556.jpg"><uri content-type="original_file" xlink:type="simple">https://binary.pensoft.net/fig/1075556</uri></graphic></fig></tp:treatment-sec><tp:treatment-sec sec-type="description" id="SECID0EFUAI"><title>Cultural characteristics.</title><p>Conidia germinating on <abbrev xmlns:xlink="http://www.w3.org/1999/xlink" xlink:title="potato dextrose agar" id="ABBRID0ELUAI" xlink:type="simple">PDA</abbrev> within 24 h. Colonies incubated on <abbrev xmlns:xlink="http://www.w3.org/1999/xlink" xlink:title="potato dextrose agar" id="ABBRID0EPUAI" xlink:type="simple">PDA</abbrev> media at 25 °C attaining 30.5 mm diam after 9 days, in natural light, circular, white, slightly cottony, yellow at the margin part, with white dense aerial mycelium; reverse yellow, white at the entire margin.</p></tp:treatment-sec><tp:treatment-sec sec-type="material" id="SECID0ETUAI"><title>Material examined.</title><p>China. Jiangxi Province: Nanchang City, Meiling Mountain, on decaying bamboo culms submerged in a freshwater stream, alt. 305 m, near <named-content xmlns:xlink="http://www.w3.org/1999/xlink" content-type="dwc:verbatimCoordinates" xlink:type="simple"><named-content content-type="geo-json" specific-use="{&#34;type&#34;:&#34;Point&#34;,&#34;coordinates&#34;:[115.720000,28.790000]}" id="NCID0E3UAI" xlink:type="simple">28.79°N, 115.72°E</named-content></named-content>, 16 August 2021, G. P. Xu, Y. Liu and Z. J. Zhai, SLT-32 (HFJAU10042, <bold><italic>holotype</italic></bold>), ex-type living culture, <named-content xmlns:xlink="http://www.w3.org/1999/xlink" content-type="dwc:institutional_code" xlink:title="Jiangxi Agricultural University Culture Collection" xlink:href="http://grbio.org/institution/jiangxi-agricultural-university" xlink:type="simple">JAUCC</named-content> 4985 = <named-content xmlns:xlink="http://www.w3.org/1999/xlink" content-type="dwc:institutional_code" xlink:title="Jiangxi Agricultural University Culture Collection" xlink:href="http://grbio.org/institution/jiangxi-agricultural-university" xlink:type="simple">JAUCC</named-content> 4986.</p></tp:treatment-sec><tp:treatment-sec sec-type="notes" id="SECID0EOVAI"><title>Notes.</title><p><italic><tp:taxon-name><tp:taxon-name-part taxon-name-part-type="genus" reg="Trichobotrys">Trichobotrys</tp:taxon-name-part><tp:taxon-name-part taxon-name-part-type="species" reg="meilingensis">meilingensis</tp:taxon-name-part></tp:taxon-name></italic> is similar to other species of <italic><tp:taxon-name><tp:taxon-name-part taxon-name-part-type="genus" reg="Trichobotrys">Trichobotrys</tp:taxon-name-part></tp:taxon-name></italic> in having monomatous conidiophores, spherical and echinulate conidia, and polyblastic conidiogenous cells. <italic><tp:taxon-name><tp:taxon-name-part taxon-name-part-type="genus" reg="Trichobotrys">Trichobotrys</tp:taxon-name-part><tp:taxon-name-part taxon-name-part-type="species" reg="meilingensis">meilingensis</tp:taxon-name-part></tp:taxon-name></italic> is easily distinguished from <italic><tp:taxon-name><tp:taxon-name-part taxon-name-part-type="genus" reg="Trichobotrys">T.</tp:taxon-name-part><tp:taxon-name-part taxon-name-part-type="species" reg="effusa">effusa</tp:taxon-name-part></tp:taxon-name></italic>, <italic><tp:taxon-name><tp:taxon-name-part taxon-name-part-type="genus" reg="Trichobotrys">T.</tp:taxon-name-part><tp:taxon-name-part taxon-name-part-type="species" reg="ipomoeae">ipomoeae</tp:taxon-name-part></tp:taxon-name></italic> and <italic><tp:taxon-name><tp:taxon-name-part taxon-name-part-type="genus" reg="Trichobotrys">T.</tp:taxon-name-part><tp:taxon-name-part taxon-name-part-type="species" reg="trechispora">trechispora</tp:taxon-name-part></tp:taxon-name></italic> by its dichotomously branched conidiophores and its conidial size (7‒13 μm vs. 3‒4 μm, 13‒15.5 μm and 3‒5 μm, respectively) (<xref ref-type="bibr" rid="B18">Petch 1917</xref>, <xref ref-type="bibr" rid="B19">1924</xref>; <xref ref-type="bibr" rid="B23">Sawada 1959</xref>). <italic><tp:taxon-name><tp:taxon-name-part taxon-name-part-type="genus" reg="Trichobotrys">Trichobotrys</tp:taxon-name-part><tp:taxon-name-part taxon-name-part-type="species" reg="meilingensis">meilingensis</tp:taxon-name-part></tp:taxon-name></italic> is morphologically most similar to <italic><tp:taxon-name><tp:taxon-name-part taxon-name-part-type="genus" reg="Trichobotrys">T.</tp:taxon-name-part><tp:taxon-name-part taxon-name-part-type="species" reg="ramosa">ramosa</tp:taxon-name-part></tp:taxon-name></italic> and shares some characteristics, such as dichotomously branched conidiophores and catenate conidia. However, <italic><tp:taxon-name><tp:taxon-name-part taxon-name-part-type="genus" reg="Trichobotrys">T.</tp:taxon-name-part><tp:taxon-name-part taxon-name-part-type="species" reg="meilingensis">meilingensis</tp:taxon-name-part></tp:taxon-name></italic> has larger conidia (7–13 μm vs. 3‒5 μm) and thinner conidiophores (2.5‒4.5 μm vs. 8‒18 μm) (<xref ref-type="bibr" rid="B6">D’Souza and Bhat 2001</xref>). Therefore, <italic><tp:taxon-name><tp:taxon-name-part taxon-name-part-type="genus" reg="Trichobotrys">T.</tp:taxon-name-part><tp:taxon-name-part taxon-name-part-type="species" reg="meilingensis">meilingensis</tp:taxon-name-part></tp:taxon-name></italic> can be distinguished from <italic><tp:taxon-name><tp:taxon-name-part taxon-name-part-type="genus" reg="Trichobotrys">T.</tp:taxon-name-part><tp:taxon-name-part taxon-name-part-type="species" reg="ramosa">ramosa</tp:taxon-name-part></tp:taxon-name></italic> based on morphological characters in spite of the unavailable molecular data of the latter species. Thus, it should be identified as an independent taxon in <italic><tp:taxon-name><tp:taxon-name-part taxon-name-part-type="genus" reg="Trichobotrys">Trichobotrys</tp:taxon-name-part></tp:taxon-name></italic>. A comparison of morphological features of <italic><tp:taxon-name><tp:taxon-name-part taxon-name-part-type="genus" reg="Trichobotrys">Trichobotrys</tp:taxon-name-part></tp:taxon-name></italic> species is provided in Table <xref ref-type="table" rid="T2">2</xref>.</p><table-wrap id="T2" position="float" orientation="portrait"><label>Table 2.</label><caption><p>Synopsis of morphological characteristics, habitats, hosts and district compared across <italic><tp:taxon-name><tp:taxon-name-part taxon-name-part-type="genus" reg="Trichobotrys">Trichobotrys</tp:taxon-name-part></tp:taxon-name></italic> species.</p></caption><table id="TID0EDECI" rules="all"><tbody><tr><th rowspan="1" colspan="1">Species</th><th rowspan="1" colspan="1">Conidiophores (μm)</th><th rowspan="1" colspan="1">Conidia (μm)</th><th rowspan="1" colspan="1">Conidiophores characteristics</th><th rowspan="1" colspan="1">Conidia characteristics</th><th rowspan="1" colspan="1">Habitat</th><th rowspan="1" colspan="1">Host</th><th rowspan="1" colspan="1">District</th><th rowspan="1" colspan="1">References</th></tr><tr><td rowspan="1" colspan="1">
                      <italic>
                        <tp:taxon-name><tp:taxon-name-part taxon-name-part-type="genus" reg="Trichobotrys">Trichobotrys</tp:taxon-name-part><tp:taxon-name-part taxon-name-part-type="species" reg="effusa">effusa</tp:taxon-name-part></tp:taxon-name>
                      </italic>
                    </td><td rowspan="1" colspan="1">Up to 200 × 3–4 or up to 1000 × 4–6</td><td rowspan="1" colspan="1">3–4 or 5–7</td><td rowspan="1" colspan="1">Equal, septate, with short lateral branches, thick walled, minutely verrucose</td><td rowspan="1" colspan="1">Globose, red-brown or brown, minutely verrucose</td><td rowspan="1" colspan="1">Freshwater</td><td rowspan="1" colspan="1">On fallen leaves of dead bamboo or decorticated wood</td><td rowspan="1" colspan="1">Sri Lanka and South Africa</td><td rowspan="1" colspan="1"><xref ref-type="bibr" rid="B1">Berkeley and Broome (1873)</xref>; <xref ref-type="bibr" rid="B19">Petch (1924)</xref>; <xref ref-type="bibr" rid="B16">Morgan-Jones et al. (1987)</xref></td></tr><tr><td rowspan="1" colspan="1">
                      <bold>
                        <italic>
                          <tp:taxon-name><tp:taxon-name-part taxon-name-part-type="genus" reg="Trichobotrys">T.</tp:taxon-name-part><tp:taxon-name-part taxon-name-part-type="species" reg="effusa">effusa</tp:taxon-name-part></tp:taxon-name>
                        </italic>
                      </bold>
                    </td><td rowspan="1" colspan="1">
                      <bold>Up to 650 × 2–4</bold>
                    </td><td rowspan="1" colspan="1">
                      <bold>3.5–5</bold>
                    </td><td rowspan="1" colspan="1">
                      <bold>Mononematous, erect, with short lateral branches, verruculose, septate, thick-walled, light brown to nut brown</bold>
                    </td><td rowspan="1" colspan="1">
                      <bold>Spherical, verruculose, echinulate, transparent to dark brown or red brown</bold>
                    </td><td rowspan="1" colspan="1">
                      <bold>Freshwater</bold>
                    </td><td rowspan="1" colspan="1">
                      <bold>On Dead wood</bold>
                    </td><td rowspan="1" colspan="1">
                      <bold>China, Guangxi</bold>
                    </td><td rowspan="1" colspan="1">
                      <bold>This study</bold>
                    </td></tr><tr><td rowspan="1" colspan="1">
                      <italic>
                        <tp:taxon-name><tp:taxon-name-part taxon-name-part-type="genus" reg="Trichobotrys">T.</tp:taxon-name-part><tp:taxon-name-part taxon-name-part-type="species" reg="ipomoeae">ipomoeae</tp:taxon-name-part></tp:taxon-name>
                      </italic>
                    </td><td rowspan="1" colspan="1">195–440 × 13–16</td><td rowspan="1" colspan="1">13–15.5</td><td rowspan="1" colspan="1">Simple, cylindrical, 2–3 septate, dark brown</td><td rowspan="1" colspan="1">Spherical, verrucose, brown</td><td rowspan="1" colspan="1">Terrestrial</td><td rowspan="1" colspan="1">On the leaves of <italic>ipomoea pescaprae</italic></td><td rowspan="1" colspan="1">China, Taiwan</td><td rowspan="1" colspan="1">
                      <xref ref-type="bibr" rid="B23">Sawada (1959)</xref>
                    </td></tr><tr><td rowspan="1" colspan="1">
                      <bold>
                        <italic>
                          <tp:taxon-name><tp:taxon-name-part taxon-name-part-type="genus" reg="Trichobotrys">T.</tp:taxon-name-part><tp:taxon-name-part taxon-name-part-type="species" reg="meilingensis">meilingensis</tp:taxon-name-part></tp:taxon-name>
                        </italic>
                      </bold>
                    </td><td rowspan="1" colspan="1">
                      <bold>Up to 510 × 2.5–4.5</bold>
                    </td><td rowspan="1" colspan="1">
                      <bold>7–13</bold>
                    </td><td rowspan="1" colspan="1">
                      <bold>Mononematous, dichotomously branched in the conidiophore, septate, echinulate, brown to dark brown</bold>
                    </td><td rowspan="1" colspan="1">
                      <bold>Aseptate, globose, verruculose, echinulate, yellow brown to dark brown</bold>
                    </td><td rowspan="1" colspan="1">
                      <bold>Freshwater</bold>
                    </td><td rowspan="1" colspan="1">
                      <bold>On submerged bamboo culms</bold>
                    </td><td rowspan="1" colspan="1">
                      <bold>China, Jiangxi</bold>
                    </td><td rowspan="1" colspan="1">
                      <bold>This study</bold>
                    </td></tr><tr><td rowspan="1" colspan="1">
                      <italic>
                        <tp:taxon-name><tp:taxon-name-part taxon-name-part-type="genus" reg="Trichobotrys">T.</tp:taxon-name-part><tp:taxon-name-part taxon-name-part-type="species" reg="ramosa">ramosa</tp:taxon-name-part></tp:taxon-name>
                      </italic>
                    </td><td rowspan="1" colspan="1">330‒600 × 8–18</td><td rowspan="1" colspan="1">3–5</td><td rowspan="1" colspan="1">Mononematous, erect, straight or flexous, septate, dichotomously branched in the above half, dark to reddish brown, verruculose</td><td rowspan="1" colspan="1">Dry, catenate, usually in branched, acropetal chains, spherical, dark brown, verruculose, aseptate</td><td rowspan="1" colspan="1">Terrestrial</td><td rowspan="1" colspan="1">On dead leaves of <italic><tp:taxon-name><tp:taxon-name-part taxon-name-part-type="genus" reg="Dendrocalamus">Dendrocalamus</tp:taxon-name-part><tp:taxon-name-part taxon-name-part-type="species" reg="strictus">strictus</tp:taxon-name-part></tp:taxon-name></italic></td><td rowspan="1" colspan="1">India, Goa</td><td rowspan="1" colspan="1">D’souza et al. (2001)</td></tr><tr><td rowspan="1" colspan="1">
                      <italic>
                        <tp:taxon-name><tp:taxon-name-part taxon-name-part-type="genus" reg="Trichobotrys">T.</tp:taxon-name-part><tp:taxon-name-part taxon-name-part-type="species" reg="trechispora">trechispora</tp:taxon-name-part></tp:taxon-name>
                      </italic>
                    </td><td rowspan="1" colspan="1">Up to 1500 × 8–12</td><td rowspan="1" colspan="1">5 × 3 (oval) or 4 (spherical)</td><td rowspan="1" colspan="1">Erect, olivaceous, septate, everwhere minutely spinulose</td><td rowspan="1" colspan="1">Oval or spherical, ornamented with sharp, raised, broken ridges</td><td rowspan="1" colspan="1">Terrestrial</td><td rowspan="1" colspan="1">On dead wood</td><td rowspan="1" colspan="1">Sri Lanka, Peradeniya</td><td rowspan="1" colspan="1">
                      <xref ref-type="bibr" rid="B18">Petch (1917)</xref>
                    </td></tr><tr><td rowspan="1" colspan="1">
                      <bold>
                        <italic>
                          <tp:taxon-name><tp:taxon-name-part taxon-name-part-type="genus" reg="Trichobotrys">T.</tp:taxon-name-part><tp:taxon-name-part taxon-name-part-type="species" reg="yunjushanensis">yunjushanensis</tp:taxon-name-part></tp:taxon-name>
                        </italic>
                      </bold>
                    </td><td rowspan="1" colspan="1">
                      <bold>Up to 1150 × 3–4</bold>
                    </td><td rowspan="1" colspan="1">
                      <bold>7–12</bold>
                    </td><td rowspan="1" colspan="1">
                      <bold>Mononematous, dichotomously branched in the conidiophore, septate, echinulate, pale brown to olivaceous</bold>
                    </td><td rowspan="1" colspan="1">
                      <bold>Aseptate, spherical, verrucose, echinulate, yellowish brown to dark brown when mature</bold>
                    </td><td rowspan="1" colspan="1">
                      <bold>Freshwater</bold>
                    </td><td rowspan="1" colspan="1">
                      <bold>On submerged bamboo culms</bold>
                    </td><td rowspan="1" colspan="1">
                      <bold>China, Jiangxi</bold>
                    </td><td rowspan="1" colspan="1">
                      <bold>This study</bold>
                    </td></tr></tbody></table></table-wrap></tp:treatment-sec><ref-list><ref id="B18"><mixed-citation xmlns:xlink="http://www.w3.org/1999/xlink" xlink:type="simple"><person-group><name name-style="western"><surname>Petch</surname><given-names>T</given-names></name></person-group> (<year>1917</year>) <article-title>Additions to ceylon fungi.</article-title><source>Annals of the Royal Botanic Gardens Peradeniya</source><volume>6</volume>(<issue>3</issue>): <fpage>246</fpage>. <ext-link xlink:href="10.2307/4111564" ext-link-type="doi" xlink:type="simple">https://doi.org/10.2307/4111564</ext-link></mixed-citation></ref><ref id="B19"><mixed-citation xmlns:xlink="http://www.w3.org/1999/xlink" xlink:type="simple"><person-group><name name-style="western"><surname>Petch</surname><given-names>T</given-names></name></person-group> (<year>1924</year>) Revisions of ceylon fungi. Annals of the Royal Botanic Gardens Peradeniya 9: 169.</mixed-citation></ref><ref id="B23"><mixed-citation xmlns:xlink="http://www.w3.org/1999/xlink" xlink:type="simple"><person-group><name name-style="western"><surname>Sawada</surname><given-names>K</given-names></name></person-group> (<year>1959</year>) Discriptive catalogue of Taiwan (Formosan) fungi. Part XI. Special Publications of the College Agriculture National Taiwan University 8: 195.</mixed-citation></ref><ref id="B6"><mixed-citation xmlns:xlink="http://www.w3.org/1999/xlink" xlink:type="simple"><person-group><name name-style="western"><surname>D’Souza</surname><given-names>MA</given-names></name><name name-style="western"><surname>Bhat</surname><given-names>DJ</given-names></name></person-group> (<year>2001</year>) <article-title>A new species of <italic><tp:taxon-name><tp:taxon-name-part taxon-name-part-type="genus">Trichobotrys</tp:taxon-name-part></tp:taxon-name></italic> from the western ghat forests, India.</article-title><source>Mycotaxon</source><volume>80</volume>: <fpage>105</fpage>–<lpage>108</lpage>.</mixed-citation></ref><ref id="B1"><mixed-citation xmlns:xlink="http://www.w3.org/1999/xlink" xlink:type="simple"><person-group><name name-style="western"><surname>Berkeley</surname><given-names>MJ</given-names></name><name name-style="western"><surname>Broome</surname><given-names>CE</given-names></name></person-group> (<year>1873</year>) Enumeration of the fungi of Ceylon, Part II. Journal of the Linnean Society. Botany 14: 100. <ext-link xlink:href="10.1111/j.1095-8339.1873.tb00301.x" ext-link-type="doi" xlink:type="simple">https://doi.org/10.1111/j.1095-8339.1873.tb00301.x</ext-link></mixed-citation></ref><ref id="B16"><mixed-citation xmlns:xlink="http://www.w3.org/1999/xlink" xlink:type="simple"><person-group><name name-style="western"><surname>Morgan-Jones</surname><given-names>G</given-names></name><name name-style="western"><surname>Sinclair</surname><given-names>RC</given-names></name><name name-style="western"><surname>Eicker</surname><given-names>A</given-names></name></person-group> (<year>1987</year>) <article-title>Notes on <tp:taxon-name><tp:taxon-name-part taxon-name-part-type="above-genus">Hyphomycetes</tp:taxon-name-part></tp:taxon-name>. LV <italic><tp:taxon-name><tp:taxon-name-part taxon-name-part-type="genus">Craneomvces</tp:taxon-name-part></tp:taxon-name></italic> gen.nov. and <italic><tp:taxon-name><tp:taxon-name-part taxon-name-part-type="genus">Trichobotrys</tp:taxon-name-part><tp:taxon-name-part taxon-name-part-type="species">effusa</tp:taxon-name-part></tp:taxon-name></italic>.</article-title><source>Mycotaxon</source><volume>30</volume>: <fpage>345</fpage>–<lpage>350</lpage>.</mixed-citation></ref></ref-list></tp:taxon-treatment>
