# Supplementary material for: ﻿Multi-gene phylogenetic analyses revealed two novel species and one new record of Trichobotrys (Pleosporales, Dictyosporiaceae) from China
Source: MycoKeys. 2024 Jun 20;106:117–32. doi: 10.3897/mycokeys.106.123279 (PMC11211656; doi:10.3897/mycokeys.106.123279)
Supplement: XML Treatment for Trichobotrys yunjushanensis [file mycokeys.106.123279-treatment2.xml]

<!DOCTYPE tp:taxon-treatment
  PUBLIC "-//TaxonX//DTD Taxonomic Treatment Publishing DTD v0 20100105//EN" "tax-treatment-NSO.dtd">
<tp:taxon-treatment xmlns:tp="http://www.plazi.org/taxpub"><tp:treatment-meta><kwd-group><label>Taxon classification</label><kwd>
                <named-content content-type="kingdom">Fungi</named-content>
              </kwd><kwd>
                <named-content content-type="order">Pleosporales</named-content>
              </kwd><kwd>
                <named-content content-type="family">Dictyosporiaceae</named-content>
              </kwd></kwd-group><mixed-citation publication-type="journal"><person-group><name><surname>Zhang</surname><given-names>Wen-Jing</given-names></name><name><surname>Xu</surname><given-names>Gui-Ping</given-names></name><name><surname>Liu</surname><given-names>Yu</given-names></name><name><surname>Gao</surname><given-names>Yang</given-names></name><name><surname>Song</surname><given-names>Hai-Yan</given-names></name><name><surname>Hu</surname><given-names>Hai-Jing</given-names></name><name><surname>Zhou</surname><given-names>Jian-Ping</given-names></name><name><surname>Chen</surname><given-names>Ming-Hui</given-names></name><name><surname>Fan</surname><given-names>Deng-Mei</given-names></name><name><surname>Hu</surname><given-names>Dian-Ming</given-names></name><name><surname>Zhai</surname><given-names>Zhi-Jun</given-names></name></person-group><article-title>﻿Multi-gene phylogenetic analyses revealed two novel species and one new record of <italic><tp:taxon-name><tp:taxon-name-part taxon-name-part-type="genus" reg="Trichobotrys">Trichobotrys</tp:taxon-name-part></tp:taxon-name></italic> (<tp:taxon-name><tp:taxon-name-part taxon-name-part-type="order">Pleosporales</tp:taxon-name-part></tp:taxon-name>, <tp:taxon-name><tp:taxon-name-part taxon-name-part-type="family">Dictyosporiaceae</tp:taxon-name-part></tp:taxon-name>) from China</article-title><source>MycoKeys</source><day>20</day><month>06</month><year>2024</year><volume>106</volume><fpage>117</fpage><lpage>132</lpage><pub-id pub-id-type="doi">10.3897/mycokeys.106.123279</pub-id></mixed-citation></tp:treatment-meta><tp:nomenclature><label>﻿</label><tp:taxon-name>
              <object-id xmlns:xlink="http://www.w3.org/1999/xlink" content-type="arpha" xlink:type="simple">444485C6-F284-5BC8-A39F-70EC7EBDFD5D</object-id>
              <tp:taxon-name-part taxon-name-part-type="genus" reg="Trichobotrys">Trichobotrys</tp:taxon-name-part>
              <tp:taxon-name-part taxon-name-part-type="species" reg="yunjushanensis">yunjushanensis</tp:taxon-name-part>
              <object-id xmlns:xlink="http://www.w3.org/1999/xlink" content-type="mycobank" xlink:type="simple">852618</object-id>
            </tp:taxon-name><tp:taxon-authority>W. J. Zhang &amp; Z. J. Zhai</tp:taxon-authority><tp:taxon-status xmlns:xlink="http://www.w3.org/1999/xlink" xlink:type="simple">sp. nov.</tp:taxon-status><xref ref-type="fig" rid="F3">Fig. 3</xref></tp:nomenclature><tp:treatment-sec sec-type="etymology" id="SECID0EVJBI"><title>Etymology.</title><p>Referring to the collection site of the Yunjushan Mountain in Jiangxi Province, China.</p></tp:treatment-sec><tp:treatment-sec sec-type="Holotype" id="SECID0E1JBI"><title>Holotype.</title><p><named-content xmlns:xlink="http://www.w3.org/1999/xlink" content-type="dwc:institutional_code" xlink:title="Herbarium of Fungi, Jiangxi Agricultural University" xlink:href="http://grbio.org/institution/jiangxi-agricultural-university" xlink:type="simple">HFJAU</named-content> 10044.</p></tp:treatment-sec><tp:treatment-sec sec-type="description" id="SECID0EFKBI"><title>Description.</title><p>Saprobic on decaying bamboo culms. <bold>Sexual morph</bold>: Undetermined. <bold>Asexual morph</bold>: Hyphomycetous. <bold><italic>Colonies</italic></bold> effuse, white, yellow to olivaceous, velvety. <bold><italic>Mycelium</italic></bold> mostly superficial, creeping and twining, composed of septate, brown to olivaceous, branched hyphae. <bold><italic>Conidiophores</italic></bold> 3‒4 μm wide (x̄ = 3.4 μm, n = 20), up to 1150 μm long, mononematous, erect, straight or flexous, septate, with fertile dichotomously branched, pale brown to olivaceous, verruculose, echinulate, thick-walled. <bold><italic>Conidiophores branches</italic></bold> 18–48 × 3–4 μm (x̄ = 29.1 × 3.6 μm, n = 15), sometimes long, fertile, 0‒1(‒2)-septate, verruculose, rough, pale brown. <bold><italic>Conidiogenous cells</italic></bold> 6–11 ×3–5 μm (x̄ = 8.5 × 4.0 μm, n = 10), integrated, polyblastic, terminal to subterminal on fertile branches, with several denticulate conidiogenous loci, hyaline to dark brown. <bold><italic>Conidia</italic></bold> 7‒12 μm diam (x̄ = 9.3 μm, n = 30), catenate, usually acrogenous or lateral, aseptate, spherical, verrucose, echinulate, sometimes guttulate, yellowish brown to dark brown when mature.</p><fig id="F3" position="float" orientation="portrait"><object-id xmlns:xlink="http://www.w3.org/1999/xlink" content-type="doi" xlink:type="simple">10.3897/mycokeys.106.123279.figure3</object-id><object-id xmlns:xlink="http://www.w3.org/1999/xlink" content-type="arpha" xlink:type="simple">586DA33A-78F8-5468-AE25-1C5F6F7E8268</object-id><label>Figure 3.</label><caption><p><italic><tp:taxon-name><tp:taxon-name-part taxon-name-part-type="genus" reg="Trichobotrys">Trichobotrys</tp:taxon-name-part><tp:taxon-name-part taxon-name-part-type="species" reg="yunjushanensis">yunjushanensis</tp:taxon-name-part></tp:taxon-name></italic> (<named-content xmlns:xlink="http://www.w3.org/1999/xlink" content-type="dwc:institutional_code" xlink:title="Herbarium of Fungi, Jiangxi Agricultural University" xlink:href="http://grbio.org/institution/jiangxi-agricultural-university" xlink:type="simple">HFJAU</named-content> 10044, holotype) <bold>a, b</bold> colonies on bamboo culm <bold>c, d</bold> conidiophores with conidiogenous cells <bold>e, f</bold> conidiogenous cell with conidia <bold>g</bold> portion of conidiophore with fertile lateral branches <bold>h–k</bold> conidia <bold>l</bold> germinating conidium <bold>m, n</bold> culture on <abbrev xmlns:xlink="http://www.w3.org/1999/xlink" xlink:title="potato dextrose agar" id="ABBRID0EQMBI" xlink:type="simple">PDA</abbrev> from above (<bold>m</bold>) and reverse (<bold>n</bold>). Scale bars: 100 µm (<bold>a, b</bold>); 20 µm (<bold>c</bold>); 5 µm (<bold>d‒l</bold>); 25 mm (<bold>m, n</bold>).</p></caption><graphic xmlns:xlink="http://www.w3.org/1999/xlink" xlink:href="mycokeys-106-117-g003.jpg" position="float" orientation="portrait" xlink:type="simple" id="oo_1075557.jpg"><uri content-type="original_file" xlink:type="simple">https://binary.pensoft.net/fig/1075557</uri></graphic></fig></tp:treatment-sec><tp:treatment-sec sec-type="description" id="SECID0EFNBI"><title>Cultural characteristics.</title><p>Conidia germinating on <abbrev xmlns:xlink="http://www.w3.org/1999/xlink" xlink:title="potato dextrose agar" id="ABBRID0ELNBI" xlink:type="simple">PDA</abbrev> within 24 h. Colonies incubated on <abbrev xmlns:xlink="http://www.w3.org/1999/xlink" xlink:title="potato dextrose agar" id="ABBRID0EPNBI" xlink:type="simple">PDA</abbrev> media at 25 °C grow rapidly, reaching 21 mm diam after 6 days, in natural light, circular, pale on the margin, yellow at the centre, with white dense aerial mycelium; reverse yellow white to dark green. Hyphae hypline, superficial, septate but not obvious, with a layer of yellow pigment, 1.9‒3.7 μm wide.</p></tp:treatment-sec><tp:treatment-sec sec-type="material" id="SECID0ETNBI"><title>Material examined.</title><p>China. Jiangxi Province: Jiujiang City, Yongxiu County, Yunjushan Mountain, on decaying bamboo culms submerged in a freshwater stream, alt. 672.5 m, <named-content xmlns:xlink="http://www.w3.org/1999/xlink" content-type="dwc:verbatimCoordinates" xlink:type="simple"><named-content content-type="geo-json" specific-use="{&#34;type&#34;:&#34;Point&#34;,&#34;coordinates&#34;:[115.590000,29.230000]}" id="NCID0E3NBI" xlink:type="simple">29.23°N, 115.59°E</named-content></named-content>, 28 April 2020, G. P. Xu, Y. Liu and Z. J. Zhai, YJS112 (HFJAU10044, <bold><italic>holotype</italic></bold>), ex-type living culture, <named-content xmlns:xlink="http://www.w3.org/1999/xlink" content-type="dwc:institutional_code" xlink:title="Jiangxi Agricultural University Culture Collection" xlink:href="http://grbio.org/institution/jiangxi-agricultural-university" xlink:type="simple">JAUCC</named-content> 4987 = <named-content xmlns:xlink="http://www.w3.org/1999/xlink" content-type="dwc:institutional_code" xlink:title="Jiangxi Agricultural University Culture Collection" xlink:href="http://grbio.org/institution/jiangxi-agricultural-university" xlink:type="simple">JAUCC</named-content> 4988.</p></tp:treatment-sec><tp:treatment-sec sec-type="notes" id="SECID0EOOBI"><title>Notes.</title><p>In the multi-gene phylogenetic tree, <italic><tp:taxon-name><tp:taxon-name-part taxon-name-part-type="genus" reg="Trichobotrys">Trichobotrys</tp:taxon-name-part><tp:taxon-name-part taxon-name-part-type="species" reg="yunjushanensis">yunjushanensis</tp:taxon-name-part></tp:taxon-name></italic> groups with <italic><tp:taxon-name><tp:taxon-name-part taxon-name-part-type="genus" reg="Trichobotrys">T.</tp:taxon-name-part><tp:taxon-name-part taxon-name-part-type="species" reg="effusa">effusa</tp:taxon-name-part></tp:taxon-name></italic> clade with low support (<abbrev xmlns:xlink="http://www.w3.org/1999/xlink" xlink:title="bootstrap" id="ABBRID0EKPBI" xlink:type="simple">BS</abbrev>/PP = 43/0.67), but they form a monophyletic group when including <italic><tp:taxon-name><tp:taxon-name-part taxon-name-part-type="genus" reg="Trichobotrys">T.</tp:taxon-name-part><tp:taxon-name-part taxon-name-part-type="species" reg="meilingensis">meilingensis</tp:taxon-name-part></tp:taxon-name></italic> (Fig. <xref ref-type="fig" rid="F1">1</xref>). Morphologically, <italic><tp:taxon-name><tp:taxon-name-part taxon-name-part-type="genus" reg="Trichobotrys">T.</tp:taxon-name-part><tp:taxon-name-part taxon-name-part-type="species" reg="yunjushanensis">yunjushanensis</tp:taxon-name-part></tp:taxon-name></italic> is distinct from the holotype of <italic><tp:taxon-name><tp:taxon-name-part taxon-name-part-type="genus" reg="Trichobotrys">T.</tp:taxon-name-part><tp:taxon-name-part taxon-name-part-type="species" reg="effusa">effusa</tp:taxon-name-part></tp:taxon-name></italic> by its conidial size (7‒12 μm vs. 3‒4 μm) and longer conidiophores (up to 1150 μm vs. up to 200 μm) (<xref ref-type="bibr" rid="B19">Petch 1924</xref>). <italic><tp:taxon-name><tp:taxon-name-part taxon-name-part-type="genus" reg="Trichobotrys">Trichobotrys</tp:taxon-name-part><tp:taxon-name-part taxon-name-part-type="species" reg="yunjushanensis">yunjushanensis</tp:taxon-name-part></tp:taxon-name></italic> is mostly similar to <italic><tp:taxon-name><tp:taxon-name-part taxon-name-part-type="genus" reg="Trichobotrys">T.</tp:taxon-name-part><tp:taxon-name-part taxon-name-part-type="species" reg="meilingensis">meilingensis</tp:taxon-name-part></tp:taxon-name></italic> and <italic><tp:taxon-name><tp:taxon-name-part taxon-name-part-type="genus" reg="Trichobotrys">T.</tp:taxon-name-part><tp:taxon-name-part taxon-name-part-type="species" reg="ramosa">ramosa</tp:taxon-name-part></tp:taxon-name></italic> in having dichotomously branched and rough conidiophores. However, <italic><tp:taxon-name><tp:taxon-name-part taxon-name-part-type="genus" reg="Trichobotrys">T.</tp:taxon-name-part><tp:taxon-name-part taxon-name-part-type="species" reg="yunjushanensis">yunjushanensis</tp:taxon-name-part></tp:taxon-name></italic> can be easily distinguished from <italic><tp:taxon-name><tp:taxon-name-part taxon-name-part-type="genus" reg="Trichobotrys">T.</tp:taxon-name-part><tp:taxon-name-part taxon-name-part-type="species" reg="ramosa">ramosa</tp:taxon-name-part></tp:taxon-name></italic> by its larger conidia (7‒12 μm vs. 3‒5 μm) (<xref ref-type="bibr" rid="B6">D’Souza and Bhat 2001</xref>). Furthermore, <italic><tp:taxon-name><tp:taxon-name-part taxon-name-part-type="genus" reg="Trichobotrys">T.</tp:taxon-name-part><tp:taxon-name-part taxon-name-part-type="species" reg="yunjushanensis">yunjushanensis</tp:taxon-name-part></tp:taxon-name></italic> differs from <italic><tp:taxon-name><tp:taxon-name-part taxon-name-part-type="genus" reg="Trichobotrys">T.</tp:taxon-name-part><tp:taxon-name-part taxon-name-part-type="species" reg="meilingensis">meilingensis</tp:taxon-name-part></tp:taxon-name></italic> in having longer conidiophores (up to 1150 μm vs. up to 510 μm) and is phylogenetically distinct from the latter. Therefore, both morphological characters and phylogenetic analyses supported <italic><tp:taxon-name><tp:taxon-name-part taxon-name-part-type="genus" reg="Trichobotrys">T.</tp:taxon-name-part><tp:taxon-name-part taxon-name-part-type="species" reg="yunjushanensis">yunjushanensis</tp:taxon-name-part></tp:taxon-name></italic> as a new taxon within <italic><tp:taxon-name><tp:taxon-name-part taxon-name-part-type="genus" reg="Trichobotrys">Trichobotrys</tp:taxon-name-part></tp:taxon-name></italic>.</p></tp:treatment-sec><tp:treatment-sec><!--Section generated to contain objects referenced in tp:taxon-treatment.--><fig id="F1" position="float" orientation="portrait"><object-id xmlns:xlink="http://www.w3.org/1999/xlink" content-type="doi" xlink:type="simple">10.3897/mycokeys.106.123279.figure1</object-id><object-id xmlns:xlink="http://www.w3.org/1999/xlink" content-type="arpha" xlink:type="simple">4755CFDA-58A4-5C0F-A62F-04F4FEADC9D6</object-id><label>Figure 1.</label><caption><p>Phylogenetic tree of <tp:taxon-name><tp:taxon-name-part taxon-name-part-type="family">Dictyosporiaceae</tp:taxon-name-part></tp:taxon-name> inferred from the combined regions (ITS-LSU-SSU-<italic>tef1-α</italic>) using Maximum Likelihood (<abbrev xmlns:xlink="http://www.w3.org/1999/xlink" xlink:title="Maximum Likelihood" id="ABBRID0EWOAI" xlink:type="simple">ML</abbrev>) analysis. The <italic><tp:taxon-name><tp:taxon-name-part taxon-name-part-type="genus" reg="Periconia">Periconia</tp:taxon-name-part><tp:taxon-name-part taxon-name-part-type="species" reg="igniaria">igniaria</tp:taxon-name-part></tp:taxon-name></italic> clade was used as the outgroup. PP ≥ 0.95 and <abbrev xmlns:xlink="http://www.w3.org/1999/xlink" xlink:title="bootstrap" id="ABBRID0EFPAI" xlink:type="simple">BS</abbrev> ≥ 75% were indicated around the branches. The new sequences generated in this study are given in red and type strains are in bold.</p></caption><graphic xmlns:xlink="http://www.w3.org/1999/xlink" xlink:href="mycokeys-106-117-g001.jpg" position="float" orientation="portrait" xlink:type="simple" id="oo_1075555.jpg"><uri content-type="original_file" xlink:type="simple">https://binary.pensoft.net/fig/1075555</uri></graphic></fig></tp:treatment-sec><ref-list><ref id="B19"><mixed-citation xmlns:xlink="http://www.w3.org/1999/xlink" xlink:type="simple"><person-group><name name-style="western"><surname>Petch</surname><given-names>T</given-names></name></person-group> (<year>1924</year>) Revisions of ceylon fungi. Annals of the Royal Botanic Gardens Peradeniya 9: 169.</mixed-citation></ref><ref id="B6"><mixed-citation xmlns:xlink="http://www.w3.org/1999/xlink" xlink:type="simple"><person-group><name name-style="western"><surname>D’Souza</surname><given-names>MA</given-names></name><name name-style="western"><surname>Bhat</surname><given-names>DJ</given-names></name></person-group> (<year>2001</year>) <article-title>A new species of <italic><tp:taxon-name><tp:taxon-name-part taxon-name-part-type="genus">Trichobotrys</tp:taxon-name-part></tp:taxon-name></italic> from the western ghat forests, India.</article-title><source>Mycotaxon</source><volume>80</volume>: <fpage>105</fpage>–<lpage>108</lpage>.</mixed-citation></ref></ref-list></tp:taxon-treatment>
