# Supplementary material for: ﻿Multi-gene phylogenetic analyses revealed two novel species and one new record of Trichobotrys (Pleosporales, Dictyosporiaceae) from China
Source: MycoKeys. 2024 Jun 20;106:117–32. doi: 10.3897/mycokeys.106.123279 (PMC11211656; doi:10.3897/mycokeys.106.123279)
Supplement: XML Treatment for Trichobotrys effusa [file mycokeys.106.123279-treatment3.xml]

<!DOCTYPE tp:taxon-treatment
  PUBLIC "-//TaxonX//DTD Taxonomic Treatment Publishing DTD v0 20100105//EN" "tax-treatment-NSO.dtd">
<tp:taxon-treatment xmlns:tp="http://www.plazi.org/taxpub"><tp:treatment-meta><kwd-group><label>Taxon classification</label><kwd>
                <named-content content-type="kingdom">Fungi</named-content>
              </kwd><kwd>
                <named-content content-type="order">Pleosporales</named-content>
              </kwd><kwd>
                <named-content content-type="family">Dictyosporiaceae</named-content>
              </kwd></kwd-group><mixed-citation publication-type="journal"><person-group><name><surname>Zhang</surname><given-names>Wen-Jing</given-names></name><name><surname>Xu</surname><given-names>Gui-Ping</given-names></name><name><surname>Liu</surname><given-names>Yu</given-names></name><name><surname>Gao</surname><given-names>Yang</given-names></name><name><surname>Song</surname><given-names>Hai-Yan</given-names></name><name><surname>Hu</surname><given-names>Hai-Jing</given-names></name><name><surname>Zhou</surname><given-names>Jian-Ping</given-names></name><name><surname>Chen</surname><given-names>Ming-Hui</given-names></name><name><surname>Fan</surname><given-names>Deng-Mei</given-names></name><name><surname>Hu</surname><given-names>Dian-Ming</given-names></name><name><surname>Zhai</surname><given-names>Zhi-Jun</given-names></name></person-group><article-title>﻿Multi-gene phylogenetic analyses revealed two novel species and one new record of <italic><tp:taxon-name><tp:taxon-name-part taxon-name-part-type="genus" reg="Trichobotrys">Trichobotrys</tp:taxon-name-part></tp:taxon-name></italic> (<tp:taxon-name><tp:taxon-name-part taxon-name-part-type="order">Pleosporales</tp:taxon-name-part></tp:taxon-name>, <tp:taxon-name><tp:taxon-name-part taxon-name-part-type="family">Dictyosporiaceae</tp:taxon-name-part></tp:taxon-name>) from China</article-title><source>MycoKeys</source><day>20</day><month>06</month><year>2024</year><volume>106</volume><fpage>117</fpage><lpage>132</lpage><pub-id pub-id-type="doi">10.3897/mycokeys.106.123279</pub-id></mixed-citation></tp:treatment-meta><tp:nomenclature><label>﻿</label><tp:taxon-name>
              <object-id xmlns:xlink="http://www.w3.org/1999/xlink" content-type="arpha" xlink:type="simple">C6620758-2E3B-54E0-82BC-E7E7FB722856</object-id>
              <tp:taxon-name-part taxon-name-part-type="genus" reg="Trichobotrys">Trichobotrys</tp:taxon-name-part>
              <tp:taxon-name-part taxon-name-part-type="species" reg="effusa">effusa</tp:taxon-name-part>
            </tp:taxon-name><tp:taxon-authority>(Berk. &amp; Br.) Petch, Ann. R. bot. Gdns Peradeniya 9: 169 (1924)</tp:taxon-authority><xref ref-type="fig" rid="F4">Fig. 4</xref></tp:nomenclature><tp:treatment-sec sec-type="description" id="SECID0EDVBI"><title>Description.</title><p>Saprobic on the stems of decaying wood in freshwater habitat. <bold>Sexual morph</bold>: Undetermined. <bold>Asexual morph</bold>: Hyphomycetous. <bold><italic>Colonies</italic></bold> effuse, grayish to nut brown, velvety. <bold><italic>Mycelium</italic></bold> mostly superficial, creeping and twining, composed of septate, branched, subhyaline to pale brown hyphae. <bold><italic>Conidiophores</italic></bold> 2–4 μm wide (x̄ = 2.7 μm, n = 20), up to 650 μm long, mononematous, erect, straight or somewhat curving, columniform, moderately branched, verruculose, septate, thick-walled, echinulate, light brown to nut brown, gradually attenuated distally to an infertile, setiform apex. <bold><italic>Conidiophore branches</italic></bold> 7–26 × 2–4 μm (x̄ = 14.0 × 3.2 μm, n = 16), fertile, 0–1(–2)-septate, verruculose, light brown to dark brown, individual cells typically have a slight swelling. <bold><italic>Conidiogenous cells</italic></bold> 3–10.5 × 2.5–6.5 μm (x̄ = 6.6 × 4.0 μm, n = 10), monoblastic or polyblastic, integrated and terminal on lateral branches, apical or lateral; columniform or cannulate, erect or slightly curved, with several seriated conidiogenous locations, light brown to dark brown. <bold><italic>Conidia</italic></bold> 3.5–5 μm diam (x̄ = 4.4 μm, n = 30), catenulate, simple or branched apical chains, aseptate, spherical, verruculose, echinulate, sometimes guttulate, transparent to dark brown or red brown.</p><fig id="F4" position="float" orientation="portrait"><object-id xmlns:xlink="http://www.w3.org/1999/xlink" content-type="doi" xlink:type="simple">10.3897/mycokeys.106.123279.figure4</object-id><object-id xmlns:xlink="http://www.w3.org/1999/xlink" content-type="arpha" xlink:type="simple">E2AFABC0-A871-5DFC-B1DA-D3C9DC72CD1E</object-id><label>Figure 4.</label><caption><p><italic><tp:taxon-name><tp:taxon-name-part taxon-name-part-type="genus" reg="Trichobotrys">Trichobotrys</tp:taxon-name-part><tp:taxon-name-part taxon-name-part-type="species" reg="effusa">effusa</tp:taxon-name-part></tp:taxon-name></italic> (HFJAU10296, HFJAU10372) <bold>a</bold> colonies on the substrate <bold>b</bold> conidiophores with conidia <bold>c</bold> portion of conidiophore with fertile lateral branches <bold>d–f</bold> conidiogenous cell with conidia <bold>g, h</bold> conidia <bold>i</bold> germinating conidia <bold>j, k</bold> culture on <abbrev xmlns:xlink="http://www.w3.org/1999/xlink" xlink:title="potato dextrose agar" id="ABBRID0EJXBI" xlink:type="simple">PDA</abbrev> from above (<bold>j</bold>) and reverse (<bold>k</bold>). Scale bars: 100 µm (<bold>a</bold>); 20 µm (<bold>b, c</bold>); 5 µm (<bold>d–i</bold>); 5 mm (<bold>j, k</bold>).</p></caption><graphic xmlns:xlink="http://www.w3.org/1999/xlink" xlink:href="mycokeys-106-117-g004.jpg" position="float" orientation="portrait" xlink:type="simple" id="oo_1075558.jpg"><uri content-type="original_file" xlink:type="simple">https://binary.pensoft.net/fig/1075558</uri></graphic></fig></tp:treatment-sec><tp:treatment-sec sec-type="description" id="SECID0E5XBI"><title>Cultural characteristics.</title><p>Conidia germinating on <abbrev xmlns:xlink="http://www.w3.org/1999/xlink" xlink:title="potato dextrose agar" id="ABBRID0EEYBI" xlink:type="simple">PDA</abbrev> within 24 h. Colonies incubated on <abbrev xmlns:xlink="http://www.w3.org/1999/xlink" xlink:title="potato dextrose agar" id="ABBRID0EIYBI" xlink:type="simple">PDA</abbrev> media at 25 °C attaining 11.5 mm diam after 11 days, in natural light, circular, white, cottony, with white dense aerial mycelium; reverse yellow, white at the margin part.</p></tp:treatment-sec><tp:treatment-sec sec-type="material" id="SECID0EMYBI"><title>Material examined.</title><p>China. Guangxi Province: Guigang City, Pingtianshan National Forest Park, on decaying wood submerged in a freshwater stream, alt. 980.84 m, near <named-content xmlns:xlink="http://www.w3.org/1999/xlink" content-type="dwc:verbatimCoordinates" xlink:type="simple"><named-content content-type="geo-json" specific-use="{&#34;type&#34;:&#34;Point&#34;,&#34;coordinates&#34;:[109.510000,23.190000]}" id="NCID0EVYBI" xlink:type="simple">23.19°N, 109.51°E</named-content></named-content>, 11 March 2023 and 16 May 2024, Wan Hu and Z. J. Zhai, HG13 and HG13-1 (HFJAU10296, HFJAU10372), ex-type living culture, <named-content xmlns:xlink="http://www.w3.org/1999/xlink" content-type="dwc:institutional_code" xlink:title="Jiangxi Agricultural University Culture Collection" xlink:href="http://grbio.org/institution/jiangxi-agricultural-university" xlink:type="simple">JAUCC</named-content> 6359 = <named-content xmlns:xlink="http://www.w3.org/1999/xlink" content-type="dwc:institutional_code" xlink:title="Jiangxi Agricultural University Culture Collection" xlink:href="http://grbio.org/institution/jiangxi-agricultural-university" xlink:type="simple">JAUCC</named-content> 6826.</p></tp:treatment-sec><tp:treatment-sec sec-type="notes" id="SECID0EEZBI"><title>Notes.</title><p>According to phylogenetic analysis (Fig. <xref ref-type="fig" rid="F1">1</xref>), we can find that our new isolates cluster with <italic><tp:taxon-name><tp:taxon-name-part taxon-name-part-type="genus" reg="Trichobotrys">Trichobotrys</tp:taxon-name-part><tp:taxon-name-part taxon-name-part-type="species" reg="effusa">effusa</tp:taxon-name-part></tp:taxon-name></italic> FS524 and <italic><tp:taxon-name><tp:taxon-name-part taxon-name-part-type="genus" reg="Trichobotrys">T.</tp:taxon-name-part><tp:taxon-name-part taxon-name-part-type="species" reg="effusa">effusa</tp:taxon-name-part></tp:taxon-name></italic> YMJ1179 with high support (<abbrev xmlns:xlink="http://www.w3.org/1999/xlink" xlink:title="bootstrap" id="ABBRID0EE1BI" xlink:type="simple">BS</abbrev>/PP = 100/1). Morphologically, our new collections are similar to the holotype of <italic><tp:taxon-name><tp:taxon-name-part taxon-name-part-type="genus" reg="Trichobotrys">T.</tp:taxon-name-part><tp:taxon-name-part taxon-name-part-type="species" reg="effusa">effusa</tp:taxon-name-part></tp:taxon-name></italic> except for the slightly larger conidia (3.5–5 μm vs. 3–4 μm), longer conidiophores (up to 650 μm vs. up to 200 μm), and slightly different colors in mycelium (grayish to nut-brown vs. dark purple-brown) (<xref ref-type="bibr" rid="B19">Petch 1924</xref>). The difference in color might be due to the discrepancy in incubation time and the exposure to light or different observation angles under the microscope. The differences in the size of conidiophores and conidia are also occurring in another record of <italic><tp:taxon-name><tp:taxon-name-part taxon-name-part-type="genus" reg="Trichobotrys">T.</tp:taxon-name-part><tp:taxon-name-part taxon-name-part-type="species" reg="effusa">effusa</tp:taxon-name-part></tp:taxon-name></italic>, in which the conidiophores and conidia are described as being up to 1000 μm long and 5–7μm in diameter, respectively (<xref ref-type="bibr" rid="B16">Morgan-Jones et al. 1987</xref>). The differences among the holotype and our new collections suggest that factors such as habitat and incubation time may influence the size of conidia and conidiophores. Similar observations have also been discovered in the asexual morph of other fungal species (<xref ref-type="bibr" rid="B33">Yang et al. 2018b</xref>; <xref ref-type="bibr" rid="B36">Zhang et al. 2022</xref>; <xref ref-type="bibr" rid="B24">Shen et al. 2024</xref>). Owing to the unavailable molecular sequences in the holotype of <italic><tp:taxon-name><tp:taxon-name-part taxon-name-part-type="genus" reg="Trichobotrys">T.</tp:taxon-name-part><tp:taxon-name-part taxon-name-part-type="species" reg="effusa">effusa</tp:taxon-name-part></tp:taxon-name></italic> and the deficiency of morphological descriptions about <italic><tp:taxon-name><tp:taxon-name-part taxon-name-part-type="genus" reg="Trichobotrys">T.</tp:taxon-name-part><tp:taxon-name-part taxon-name-part-type="species" reg="effusa">effusa</tp:taxon-name-part></tp:taxon-name></italic> FS524 and <italic><tp:taxon-name><tp:taxon-name-part taxon-name-part-type="genus" reg="Trichobotrys">T.</tp:taxon-name-part><tp:taxon-name-part taxon-name-part-type="species" reg="effusa">effusa</tp:taxon-name-part></tp:taxon-name></italic> YMJ1179, the possibility cannot be excluded that our new isolates are a different species to <italic><tp:taxon-name><tp:taxon-name-part taxon-name-part-type="genus" reg="Trichobotrys">T.</tp:taxon-name-part><tp:taxon-name-part taxon-name-part-type="species" reg="effusa">effusa</tp:taxon-name-part></tp:taxon-name></italic>. However, there are no significant morphological differences between our collections and the holotype. Therefore, we propose to identify the new collections as <italic><tp:taxon-name><tp:taxon-name-part taxon-name-part-type="genus" reg="Trichobotrys">T.</tp:taxon-name-part><tp:taxon-name-part taxon-name-part-type="species" reg="effusa">effusa</tp:taxon-name-part></tp:taxon-name></italic> until more strains have been examined. The new collection was collected from submerged, decaying wood in Guangxi Province, which is a new discovery in freshwater habitat in China.</p></tp:treatment-sec><tp:treatment-sec><!--Section generated to contain objects referenced in tp:taxon-treatment.--><fig id="F1" position="float" orientation="portrait"><object-id xmlns:xlink="http://www.w3.org/1999/xlink" content-type="doi" xlink:type="simple">10.3897/mycokeys.106.123279.figure1</object-id><object-id xmlns:xlink="http://www.w3.org/1999/xlink" content-type="arpha" xlink:type="simple">4755CFDA-58A4-5C0F-A62F-04F4FEADC9D6</object-id><label>Figure 1.</label><caption><p>Phylogenetic tree of <tp:taxon-name><tp:taxon-name-part taxon-name-part-type="family">Dictyosporiaceae</tp:taxon-name-part></tp:taxon-name> inferred from the combined regions (ITS-LSU-SSU-<italic>tef1-α</italic>) using Maximum Likelihood (<abbrev xmlns:xlink="http://www.w3.org/1999/xlink" xlink:title="Maximum Likelihood" id="ABBRID0EWOAI" xlink:type="simple">ML</abbrev>) analysis. The <italic><tp:taxon-name><tp:taxon-name-part taxon-name-part-type="genus" reg="Periconia">Periconia</tp:taxon-name-part><tp:taxon-name-part taxon-name-part-type="species" reg="igniaria">igniaria</tp:taxon-name-part></tp:taxon-name></italic> clade was used as the outgroup. PP ≥ 0.95 and <abbrev xmlns:xlink="http://www.w3.org/1999/xlink" xlink:title="bootstrap" id="ABBRID0EFPAI" xlink:type="simple">BS</abbrev> ≥ 75% were indicated around the branches. The new sequences generated in this study are given in red and type strains are in bold.</p></caption><graphic xmlns:xlink="http://www.w3.org/1999/xlink" xlink:href="mycokeys-106-117-g001.jpg" position="float" orientation="portrait" xlink:type="simple" id="oo_1075555.jpg"><uri content-type="original_file" xlink:type="simple">https://binary.pensoft.net/fig/1075555</uri></graphic></fig></tp:treatment-sec><ref-list><ref id="B19"><mixed-citation xmlns:xlink="http://www.w3.org/1999/xlink" xlink:type="simple"><person-group><name name-style="western"><surname>Petch</surname><given-names>T</given-names></name></person-group> (<year>1924</year>) Revisions of ceylon fungi. Annals of the Royal Botanic Gardens Peradeniya 9: 169.</mixed-citation></ref><ref id="B16"><mixed-citation xmlns:xlink="http://www.w3.org/1999/xlink" xlink:type="simple"><person-group><name name-style="western"><surname>Morgan-Jones</surname><given-names>G</given-names></name><name name-style="western"><surname>Sinclair</surname><given-names>RC</given-names></name><name name-style="western"><surname>Eicker</surname><given-names>A</given-names></name></person-group> (<year>1987</year>) <article-title>Notes on <tp:taxon-name><tp:taxon-name-part taxon-name-part-type="above-genus">Hyphomycetes</tp:taxon-name-part></tp:taxon-name>. LV <italic><tp:taxon-name><tp:taxon-name-part taxon-name-part-type="genus">Craneomvces</tp:taxon-name-part></tp:taxon-name></italic> gen.nov. and <italic><tp:taxon-name><tp:taxon-name-part taxon-name-part-type="genus">Trichobotrys</tp:taxon-name-part><tp:taxon-name-part taxon-name-part-type="species">effusa</tp:taxon-name-part></tp:taxon-name></italic>.</article-title><source>Mycotaxon</source><volume>30</volume>: <fpage>345</fpage>–<lpage>350</lpage>.</mixed-citation></ref><ref id="B33"><mixed-citation xmlns:xlink="http://www.w3.org/1999/xlink" xlink:type="simple"><person-group><name name-style="western"><surname>Yang</surname><given-names>J</given-names></name><name name-style="western"><surname>Maharachchikumbura</surname><given-names>SSN</given-names></name><name name-style="western"><surname>Liu</surname><given-names>JK</given-names></name><name name-style="western"><surname>Hyde</surname><given-names>KD</given-names></name><name name-style="western"><surname>Jones</surname><given-names>EBG</given-names></name><name name-style="western"><surname>Al-Sadi</surname><given-names>AM</given-names></name><name name-style="western"><surname>Liu</surname><given-names>ZY</given-names></name></person-group> (<year>2018b</year>) <article-title><italic><tp:taxon-name><tp:taxon-name-part taxon-name-part-type="genus">Pseudostanjehughesia</tp:taxon-name-part><tp:taxon-name-part taxon-name-part-type="species">aquitropica</tp:taxon-name-part></tp:taxon-name></italic> gen. et sp. nov. and <italic><tp:taxon-name><tp:taxon-name-part taxon-name-part-type="genus">Sporidesmium</tp:taxon-name-part></tp:taxon-name></italic><italic>sensu lato</italic> species from freshwater habitats.</article-title><source>Mycological Progress</source><volume>17</volume>(<issue>5</issue>): <fpage>591</fpage>–<lpage>616</lpage>. <ext-link xlink:href="10.1007/s11557-017-1339-4" ext-link-type="doi" xlink:type="simple">https://doi.org/10.1007/s11557-017-1339-4</ext-link></mixed-citation></ref><ref id="B36"><mixed-citation xmlns:xlink="http://www.w3.org/1999/xlink" xlink:type="simple"><person-group><name name-style="western"><surname>Zhang</surname><given-names>H</given-names></name><name name-style="western"><surname>Zhu</surname><given-names>R</given-names></name><name name-style="western"><surname>Qing</surname><given-names>Y</given-names></name><name name-style="western"><surname>Yang</surname><given-names>H</given-names></name><name name-style="western"><surname>Li</surname><given-names>C</given-names></name><name name-style="western"><surname>Wang</surname><given-names>G</given-names></name><name name-style="western"><surname>Zhang</surname><given-names>D</given-names></name><name name-style="western"><surname>Ning</surname><given-names>P</given-names></name></person-group> (<year>2022</year>) <article-title>Polyphasic identification of <italic><tp:taxon-name><tp:taxon-name-part taxon-name-part-type="genus">Distoseptispora</tp:taxon-name-part></tp:taxon-name></italic> with six new species from fresh water.</article-title><source>Journal of <tp:taxon-name><tp:taxon-name-part taxon-name-part-type="kingdom">Fungi</tp:taxon-name-part></tp:taxon-name> (Basel, Switzerland)</source><volume>8</volume>(<issue>10</issue>): <fpage>1063</fpage>. <ext-link xlink:href="10.3390/jof8101063" ext-link-type="doi" xlink:type="simple">https://doi.org/10.3390/jof8101063</ext-link></mixed-citation></ref><ref id="B24"><mixed-citation xmlns:xlink="http://www.w3.org/1999/xlink" xlink:type="simple"><person-group><name name-style="western"><surname>Shen</surname><given-names>HW</given-names></name><name name-style="western"><surname>Bao</surname><given-names>DF</given-names></name><name name-style="western"><surname>Boonmee</surname><given-names>S</given-names></name><name name-style="western"><surname>Lu</surname><given-names>YZ</given-names></name><name name-style="western"><surname>Su</surname><given-names>XJ</given-names></name><name name-style="western"><surname>Li</surname><given-names>YX</given-names></name><name name-style="western"><surname>Luo</surname><given-names>ZL</given-names></name></person-group> (<year>2024</year>) <article-title>Diversity of <italic><tp:taxon-name><tp:taxon-name-part taxon-name-part-type="genus">Distoseptispora</tp:taxon-name-part></tp:taxon-name></italic> (<tp:taxon-name><tp:taxon-name-part taxon-name-part-type="family">Distoseptisporaceae</tp:taxon-name-part></tp:taxon-name>) taxa on submerged decaying wood from the Red River in Yunnan, China.</article-title><source>MycoKeys</source><volume>102</volume>: <fpage>1</fpage>–<lpage>28</lpage>. <ext-link xlink:href="10.3897/mycokeys.102.116096" ext-link-type="doi" xlink:type="simple">https://doi.org/10.3897/mycokeys.102.116096</ext-link></mixed-citation></ref></ref-list></tp:taxon-treatment>
